# Supplementary material for: Genetic Variation of 25 Y-Chromosomal and 15 Autosomal STR Loci in the Han Chinese Population of Liaoning Province, Northeast China
Source: PLoS One. 2016 Aug 2;11(8):e0160415. doi: 10.1371/journal.pone.0160415 (PMC4970702; doi:10.1371/journal.pone.0160415)
Supplement: S2 Table — (XLS) [file pone.0160415.s002.xls]

## Sheet: Sheet1
S2 Table. Allele frequencies of the 25 Y-STR loci in the Liaoning Han population (n = 305).
Allele	DYS389I	DYS635	DYS389II	DYS458	DYS19	YGATAH4	DYS448	DYS391	DYS456	DYS390	DYS438	DYS392	DYS437	DYS393	DYS439	DYS481	DYS533	DYS576	DYS627	DYS460	DYS518	DYS570	DYS449	Haplotype	DYF387S1	Haplotype	DYS385
null							0.0295																			null	0.00327869
6								0.0098																34,35	0.00327869	10,12	0.00327869
7												0.0066												34,36	0.00327869	10,17	0.00655738
8																				0.0033				34,37	0.0163934	10,18	0.00327869
9								0.0492			0.0361				0.0033					0.3279				34,38	0.00327869	10,19	0.00327869
10						0.0689		0.6984			0.701639	0.0033			0.0623		0.052459			0.3246				34,39	0.00327869	10,20	0.00655738
11	0.0131					0.3639		0.2393			0.213115	0.2426		0.0066	0.4098		0.495082			0.3213				35,35	0.00327869	11.2,16	0.00655738
11.3																	0.00327869							35,36	0.00327869	11,11	0.0393443
12	0.4721					0.459		0.0033	0.0033		0.0360656	0.0984		0.4262	0.3869		0.363934			0.023				35,37	0.042623	11,12	0.0360656
13	0.3377			0.0033	0.0525	0.1049			0.0262		0.0131148	0.3279	0.0164	0.3049	0.1377		0.0557377					0.0197		35,38	0.095082	11,13	0.00655738
13.1																	0.00327869							35,39	0.0459016	11,14	0.0163934
14	0.1738			0.0164	0.2	0.0033			0.1672			0.2951	0.6393	0.1934			0.0262295	0.0033				0.0131		35,40	0.0163934	11,16	0.00327869
14.1				0.0066																				36,36	0.042623	11,17	0.0459016
15	0.0033			0.1639	0.4393				0.5607			0.0262	0.3377	0.0557				0.0361				0.082		36,37	0.0327869	11,18	0.0557377
15.1				0.0098																				36,38	0.0754098	11,19	0.0327869
16				0.2328	0.1967				0.1738				0.0066	0.0131				0.1115				0.1607		36,39	0.0459016	11,20	0.00655738
17				0.2295	0.1115		0.0328		0.0525									0.1607	0.042623			0.1836		36,40	0.0295082	12,12	0.0393443
17.2																			0.00327869					36,42	0.00983607	12,13	0.0393443
18				0.1836			0.1541		0.0098									0.3279	0.095082			0.2066		37,37	0.0622951	12,14	0.0327869
19		0.1016		0.0852			0.341		0.0066									0.2426	0.0622951			0.2197		37,38	0.0557377	12,15	0.00655738
19.2							0.0033																	37,39	0.0557377	12,16	0.0459016
20		0.2295		0.0525			0.2656									0.00327869		0.0688525	0.196721			0.0656		37,40	0.052459	12,17	0.0721311
21		0.3443		0.0131			0.1377			0.0131148						0.0327869		0.0393443	0.22623			0.0426		37,41	0.00655738	12,18	0.0688525
22		0.2					0.0328			0.0754098						0.17377		0.00983607	0.232787			0.0066		37,42	0.00983607	12,19	0.0360656
23		0.0885		0.0033			0.0033			0.370492						0.236066			0.101639					37,44	0.00327869	12,20	0.00655738
24		0.0295	0.0066							0.334426						0.242623			0.0360656					38,38	0.042623	12,21	0.00655738
25		0.0066								0.196721						0.131148			0.00327869				0.0131148	38,39	0.0393443	12,22	0.00327869
26			0.0033							0.00983607						0.0688525							0.00327869	38,40	0.0557377	13,13	0.0295082
27			0.0918													0.0688525							0.0590164	38,41	0.00983607	13,14	0.0360656
28			0.3246													0.0295082							0.114754	39,39	0.042623	13,15	0.0131148
29			0.3049													0.0131148							0.0819672	39,40	0.0229508	13,16	0.0131148
30			0.1967																				0.183607	39,41	0.00655738	13,17	0.0229508
30.2																							0.00327869	39,42	0.00327869	13,18	0.0459016
31			0.0393																				0.134426	40,40	0.0196721	13,19	0.0557377
32			0.0328																		0.00327869		0.147541	40,41	0.0327869	13,20	0.0163934
33																					0.00655738		0.095082	41,41	0.00655738	14,15	0.00327869
34																					0.0196721		0.095082			14,17	0.00655738
34.2																					0.00327869					14,18	0.0360656
35																					0.121311		0.052459			14,19	0.0262295
36																					0.140984		0.0163934			14,21	0.00655738
36.2																					0.00983607					15,17	0.00655738
37																					0.167213					15,18	0.00655738
37.2																					0.0163934					15,19	0.00327869
38																					0.213115					15,20	0.00655738
39																					0.167213					15,21	0.00655738
40																					0.0721311					16,16	0.00327869
41																					0.0393443					16,17	0.00327869
42																					0.00983607					16,18	0.00327869
43																					0.00655738					16,20	0.00983607
44																					0.00327869					17,20	0.00327869
																										18,19	0.00327869
#alleles	5	7	8	12	5	5	9	5	8	6	5	7	4	6	5	10	7	9	10	5	16	10	13		35		51
GD	0.632669	0.769729	0.751862	0.82193	0.713099	0.641096	0.76745	0.452481	0.623918	0.70624	0.459511	0.736146	0.476883	0.684612	0.6595	0.826402	0.615877	0.787702	0.82954	0.683365	0.85635	0.836119	0.881784		0.9513		0.9617
GD = Gene Diversity
