# Supplementary material for: Genetic Variation of 25 Y-Chromosomal and 15 Autosomal STR Loci in the Han Chinese Population of Liaoning Province, Northeast China
Source: PLoS One. 2016 Aug 2;11(8):e0160415. doi: 10.1371/journal.pone.0160415 (PMC4970702; doi:10.1371/journal.pone.0160415)
Supplement: S4 Table — (XLSX) [file pone.0160415.s004.xlsx]

## Sheet: Freq
S4 Table. The distributions of allele frequencies, forensic efficiencies, and statistical parameters of the 15 autosomal STR loci in the Liaoning Han population (n = 305).
Allele	D8S1179	D21S11	D7S820	CSF1PO	D3S1358	TH01	D13S317	D16S539	D2S1338	D19S433	vWA	TPOX	D18S51	D5S818	FGA
6						0.0836066		0.00163934
7						0.272131	0.00163934						0.00163934	0.0147541
8	0.00491803		0.131148	0.00327869		0.0639344	0.255738	0.0131148				0.481967		0.00491803
9			0.0557377	0.0639344		0.516393	0.17541	0.286885				0.136066		0.0819672
9.3						0.0409836
10	0.116393		0.198361	0.242623		0.0229508	0.144262	0.132787				0.0245902	0.00163934	0.185246
10.1			0.00327869
11	0.0868852		0.327869	0.229508			0.22623	0.211475		0.00163934		0.316393		0.357377
11.1			0.00163934
12	0.122951		0.237705	0.370492	0.00163934		0.157377	0.213115		0.0295082		0.0344262	0.0393443	0.196721
12.2										0.00327869
13	0.236066		0.0377049	0.0754098	0.00491803		0.0295082	0.131148		0.285246	0.00327869	0.00655738	0.204918	0.140984
13.2										0.0393443
14	0.170492		0.00491803	0.0147541	0.0606557		0.00819672	0.00983607		0.281967	0.280328		0.208197	0.0163934
14.2										0.108197
14.3										0.00163934
15	0.172131		0.00163934		0.354098		0.00163934			0.0590164	0.0262295		0.168852	0.00163934
15.2					0.00163934					0.134426
16	0.0852459				0.322951				0.00327869	0.00983607	0.15082		0.118033
16.2										0.0393443
17	0.00327869				0.196721				0.0590164	0.00163934	0.244262		0.0672131
17.2										0.00327869
18	0.00163934				0.0540984				0.132787		0.183607		0.057377		0.0196721
18.2										0.00163934
19					0.00327869				0.17377		0.0868852		0.047541		0.0245902
20									0.106557		0.0196721		0.0311475		0.042623
21									0.0196721		0.00491803		0.0229508		0.114754
22									0.0557377				0.0163934		0.168852
22.2															0.00983607
23									0.22459				0.00491803		0.234426
23.2															0.00655738
24									0.152459				0.00655738		0.186885
24.2															0.0147541
25									0.0590164				0.00163934		0.127869
26									0.00983607				0.00163934		0.042623
27									0.00163934						0.00491803
28		0.0491803							0.00163934
28.2		0.00491803													0.00163934
29		0.254098
29.2		0.00163934
30		0.316393
30.2		0.0131148
31		0.095082
31.2		0.0770492
32		0.0311475
32.2		0.103279
33		0.00655738
33.2		0.042623
34		0.00163934
34.2		0.00163934
35		0.00163934
N of alleles	10	15	10	7	9	6	9	8	13	15	9	6	17	9	14
Forensic
DP	0.9527	0.9326	0.9112	0.8904	0.8666	0.8281	0.9283	0.9252	0.9621	0.9337	0.9238	0.8177	0.9617	0.9135	0.9579
PIC	0.822463	0.780335	0.74081	0.699343	0.67745	0.597343	0.777432	0.760822	0.840455	0.775903	0.766725	0.587153	0.843498	0.739674	0.829195
Paternity
PE	0.7258	0.6549	0.5168	0.4411	0.5168	0.2988	0.674	0.569	0.7127	0.5572	0.636	0.3632	0.7521	0.5572	0.6549
He	0.865574	0.829508	0.754098	0.708197	0.754098	0.606557	0.839344	0.783607	0.859016	0.777049	0.819672	0.655738	0.878689	0.777049	0.829508
p-HWE	0.48217	0.550417	0.0448272	0.0908571	0.0151608	0.203764	0.0824096	0.147534	0.8336	0.509832	0.019028	0.79915	0.507933	0.7716	0.519223
DP: Power of Discrimination; PIC: Polymorphism Information Content; PE: Power of Exclusion; He: Heterozygosity; p-HWE: probability for Hardy Weinberg equilibrium (HWE).
