# Supplementary material for: Genetic Variation of 25 Y-Chromosomal and 15 Autosomal STR Loci in the Han Chinese Population of Liaoning Province, Northeast China
Source: PLoS One. 2016 Aug 2;11(8):e0160415. doi: 10.1371/journal.pone.0160415 (PMC4970702; doi:10.1371/journal.pone.0160415)
Supplement: S5 Table — (XLSX) [file pone.0160415.s005.xlsx]

## Sheet: Fst
S5 Table. Pairwise Fst for differentiation tests between the Liaoning Han population (n = 305) and nine other published populations.
Population [Ref]	Sample Size	Number of significant loci	Locus
			D8S1179	D21S11	D7S820	CSF1PO	D3S1358	TH01	D13S317	D16S539	D2S1338	D19S433	vWA	TPOX	D18S51	D5S818	FGA
China Bouyei [27]	600	4	0.00237	0.00419	0.00532	-0.00133	0.00807	-0.00144	0.01034	0.00913	0.00077	0.00104	0.00098	0.00146	0.00116	0.00414	0.00557
China Dong [26]	600	0	0.00135	0.00208	0.0056	-0.00092	0.00191	0.00319	0.00458	0.00077	0.0016	0.0005	-2e-05	-0.00029	-0.00025	-0.00027	0.00314
China Miao [28]	505	5	0.00868	0.00705	0.01046	0.00379	0.00288	0.00273	0.01145	0.00572	-0.0002	0.009	0.00603	0.00504	0.00078	0.00033	0.00416
China Uygur [29]	326	3	-0.00019	0.00415	0.00153	0.00388	0.09771	0.04574	0.0089	0.00394	0.0041	0.00295	0.01524	-8e-05	0.00046	0.01025	9e-05
Japanese [30]	650	2	0.00033	-0.00106	-0.00038	-0.00099	0.00087	0.02885	0.0013	0.00568	0.0074	0.00112	0.00216	-0.00081	-0.00053	0.00334	0.00082
Jinan Han [24]	420	3	-0.00024	0.00039	-0.0013	0.09184	0.00349	0.0001	0.00217	0.03216	-0.00095	0.00113	0.00242	-0.00234	-0.0007	0.02907	0.00199
Korean [31]	1805	1	-0.0008	-0.00023	0.00335	-0.00162	-0.00073	0.00414	-0.00083	-3e-05	0.01624	-0.00061	0.00217	-0.00147	-0.00117	-0.00022	-0.00011
Shaanxi Han [23]	446	0	-0.00194	-0.00088	-0.00114	-0.00237	-0.00149	-0.00272	0.00011	0.0002	-0.00238	-0.00122	-0.00023	-0.00152	-0.00163	-0.00019	-0.00129
Shanghai Han [25]	186	1	-0.00246	-0.00272	-0.00179	0.00297	0.36259	-0.00201	-0.0033	-0.00137	0.00303	0.00085	3e-05	0.0004	-0.00287	-0.00118	0.00099
Number of significant different populations		18	1	1	1	1	3	2	2	2	2	1	1	0	0	1	1
*Significant differentiation (p < 0.05) in black bold , but in red bold after Bonferroni correction (p < 0.05/15 = 0.00333).
